# Supplementary material for: Rolling Circle Enhanced Detection of Specific Restriction Endonuclease Activities in Crude Cell Extracts
Source: Sensors (Basel). 2022 Oct 13;22(20):7763. doi: 10.3390/s22207763 (PMC9608553; doi:10.3390/s22207763)
Supplement: Supplementary file 1 [file sensors-22-07763-s001.zip]

Archive with 1 entries (1 files):
- sensors-1909946-supplementary.pdf
